# Supplementary material for: An Interpretable Machine Learning Approach to Predict Sensory Processing Sensitivity Trait in Nursing Students
Source: Eur J Investig Health Psychol Educ. 2024 Apr 2;14(4):913–28. doi: 10.3390/ejihpe14040059 (PMC11049261; doi:10.3390/ejihpe14040059)
Supplement: Supplementary file 1 [file ejihpe-14-00059-s001.zip]

Archive with 1 entries (1 files):
- ejihpe-2878626-supplementary.pdf
